# Supplementary material for: Trimethylamine N-oxide and its precursors in relation to blood pressure: A mendelian randomization study
Source: Front Cardiovasc Med. 2022 Jul 22;9:922441. doi: 10.3389/fcvm.2022.922441 (PMC9354484; doi:10.3389/fcvm.2022.922441)
Supplement: Supplementary file 1 [file Table_1.XLS]

## Sheet: Table S1
Table S1. genetic instrumental variables for gut microbiota and metabolites
Exposure	SNP	effect_allele.exposure	other_allele.exposure	Maf	beta	se	pval	samplesize	Gene	Function
trimethylamine_N_oxide	rs10003933	A	T	0.142193	-0.210556	0.0512747	4.02e-05	2076	SH3RF1	Forced expiratory volume in 1-second, best measure、Asthma、Forced expiratory volume in 1-second
trimethylamine_N_oxide	rs10104412	A	T	0.189277	0.205715	0.0499623	3.83e-05	2076	ZMAT4	NA
trimethylamine_N_oxide	rs10870302	G	T	0.479912	-0.140156	0.0345422	4.96e-05	2076	LRRC27	Vascular or heart problems diagnosed by doctor: high blood pressure
trimethylamine_N_oxide	rs10873474	G	A	0.0916082	0.23757	0.0578519	4.02e-05	2076	LINC02299	NA
trimethylamine_N_oxide	rs10877835	C	A	0.144761	-0.225307	0.0555289	4.96e-05	2076	SLC2A13	NA
trimethylamine_N_oxide	rs11098315	C	T	0.177977	0.189416	0.0439662	1.65e-05	2076	NA	NA
trimethylamine_N_oxide	rs11583422	G	C	0.0366276	0.536506	0.13039	3.88e-05	2076	PTGFRN	NA
trimethylamine_N_oxide	rs11625777	T	C	0.234492	-0.170376	0.0398242	1.88e-05	2076	NA	NA
trimethylamine_N_oxide	rs12116428	C	T	0.0524734	-0.483532	0.117258	3.73e-05	2076	NA	NA
trimethylamine_N_oxide	rs12131532	A	T	0.0846637	0.289237	0.0697348	3.36e-05	2076	NA	NA
trimethylamine_N_oxide	rs12379588	T	C	0.0409234	-0.934448	0.218114	1.83e-05	2076	LOC105375988	Ever had bowel cancer screening、Cause of death: acute and subacute infective endocarditis
trimethylamine_N_oxide	rs12443031	C	T	0.0290391	3.03571	0.739558	4.05e-05	2076	GOLGA8M	Treatment with pramipexole
trimethylamine_N_oxide	rs13097605	C	T	0.272423	0.154461	0.037579	3.95e-05	2076	NA	NA
trimethylamine_N_oxide	rs13212146	C	G	0.0488516	-0.586786	0.137257	1.91e-05	2076	LOC105378021	Home area population density: Scotland large urban area
trimethylamine_N_oxide	rs13236413	C	T	0.0900774	0.408223	0.0862869	2.23e-06	2076	NA	NA
trimethylamine_N_oxide	rs1337398	G	C	0.0631163	-0.298208	0.0717501	3.24e-05	2076	BNC2	NA
trimethylamine_N_oxide	rs1446554	A	G	0.148205	-0.207506	0.0470925	1.05e-05	2076	NA	NA
trimethylamine_N_oxide	rs1538291	C	T	0.315186	0.183206	0.0447687	4.27e-05	2076	NA	NA
trimethylamine_N_oxide	rs16917161	T	A	0.0918946	0.261652	0.0590053	9.23e-06	2076	XK	NA
trimethylamine_N_oxide	rs17131718	C	T	0.0897422	-0.258756	0.0591637	1.22e-05	2076	NA	NA
trimethylamine_N_oxide	rs1737681	T	C	0.475448	-0.137443	0.0330607	3.22e-05	2076	LRFN2	NA
trimethylamine_N_oxide	rs17418675	T	C	0.341383	0.155799	0.0351107	9.11e-06	2076	RTN4	NA
trimethylamine_N_oxide	rs17526983	G	A	0.0846529	0.466763	0.113854	4.14e-05	2076	MET	NA
trimethylamine_N_oxide	rs17811040	G	A	0.3335	-0.153505	0.0372495	3.77e-05	2076	NA	NA
trimethylamine_N_oxide	rs2001146	T	C	0.0556426	0.300055	0.0732134	4.16e-05	2076	SNX3	Sitting height、 Height
trimethylamine_N_oxide	rs2243972	G	C	0.0439462	0.490135	0.118435	3.5e-05	2076	NA	NA
trimethylamine_N_oxide	rs2415847	G	A	0.263951	-0.16804	0.0413527	4.83e-05	2076	NA	NA
trimethylamine_N_oxide	rs2721876	A	G	0.333201	0.165054	0.0373915	1.01e-05	2076	NA	NA
trimethylamine_N_oxide	rs3799563	C	T	0.356498	0.145292	0.035051	3.4e-05	2076	F13A1	NA
trimethylamine_N_oxide	rs390258	A	G	0.185451	0.186333	0.043792	2.09e-05	2076	NA	NA
trimethylamine_N_oxide	rs3935570	G	T	0.260675	-0.22712	0.0432973	1.56e-07	2076	TAS1R2	NA
trimethylamine_N_oxide	rs422576	G	A	0.207039	0.307915	0.0712585	1.55e-05	2076	NA	NA
trimethylamine_N_oxide	rs4324493	A	G	0.312746	-0.146801	0.0358316	4.19e-05	2076	CACNA2D3	NA
trimethylamine_N_oxide	rs4685442	A	G	0.232628	0.210175	0.0503756	3.02e-05	2076	TBC1D5	NA
trimethylamine_N_oxide	rs4811626	C	T	0.417204	0.15363	0.035476	1.49e-05	2076	LOC105372677 Gene	NA
trimethylamine_N_oxide	rs4846884	C	A	0.156395	-0.210836	0.0466459	6.19e-06	2076	TTC13	Triglycerides
trimethylamine_N_oxide	rs528224	A	T	0.0815447	-0.259304	0.061658	2.6e-05	2076	RFX3	NA
trimethylamine_N_oxide	rs550915	A	C	0.169551	0.27016	0.062039	1.33e-05	2076	ALDOB	NA
trimethylamine_N_oxide	rs6077980	C	A	0.511551	0.141454	0.0341554	3.45e-05	2076	NA	NA
trimethylamine_N_oxide	rs6656519	T	G	0.244208	0.181693	0.0444511	4.36e-05	2076	NA	NA
trimethylamine_N_oxide	rs692588	A	G	0.0305513	2.79397	0.576651	1.27e-06	2076	GOLGA8G/WHAMMP2	Treatment with care cetirizine hayfever relief 10mg tablet
trimethylamine_N_oxide	rs6974263	A	C	0.397505	-0.138888	0.0339361	4.27e-05	2076	KIAA1549	Neuroticism female
trimethylamine_N_oxide	rs7018973	C	T	0.050697	0.348407	0.0811057	1.74e-05	2076	RALGPS1	Home area population density: Scotland large urban area、Stomatitis and related lesions
trimethylamine_N_oxide	rs7243722	A	T	0.0527045	0.32714	0.0788072	3.31e-05	2076	OSBPL1A	NA
trimethylamine_N_oxide	rs7298875	C	T	0.100729	0.25033	0.058336	1.78e-05	2076	PLXNC1	NA
trimethylamine_N_oxide	rs7302178	A	G	0.16379	0.237074	0.0525337	6.4e-06	2076	ITPR2	NA
trimethylamine_N_oxide	rs7522157	C	T	0.291299	0.150641	0.0367294	4.11e-05	2076	AKNAD1	NA
trimethylamine_N_oxide	rs7944382	C	A	0.179352	0.19896	0.0471099	2.41e-05	2076	CNTN5	NA
trimethylamine_N_oxide	rs7953354	T	C	0.0986396	0.243226	0.0577524	2.54e-05	2076	ANKS1B	NA
trimethylamine_N_oxide	rs8016345	T	A	0.180877	0.187805	0.043554	1.62e-05	2076	NA	NA
trimethylamine_N_oxide	rs8110533	G	T	0.0541293	-0.542097	0.131297	3.65e-05	2076	INSR	NA
choline	rs2408564	A	G	0.169697	-0.249124	0.0516469	1.41e-06	2076	BTG1/RP11-693J15.6	NA
choline	rs9599459	A	T	0.0116349	-1.01541	0.216489	2.73e-06	2076	NA	NA
choline	rs4008155	C	T	0.156004	0.215446	0.0467316	4.02e-06	2076	ALDH1B1	NA
choline	rs12444044	A	G	0.11218	-0.36411	0.080297	5.77e-06	2076	WWOX	NA
choline	rs10819950	A	G	0.316435	0.207834	0.0462358	6.95e-06	2076	HSD17B3	NA
choline	rs10826197	C	A	0.486752	0.151452	0.0339488	8.15e-06	2076	TFAM	NA
choline	rs10098425	A	G	0.0537913	0.458636	0.103259	8.93e-06	2076	ZFPM2	NA
choline	rs9314081	G	A	0.0282314	0.527774	0.119554	1.01e-05	2076	NA	NA
choline	rs10762269	G	A	0.540265	0.169001	0.038578	1.18e-05	2076	HKDC1	Comparative height size at age 10
choline	rs16938029	T	C	0.0910868	0.281845	0.0657492	1.81e-05	2076	NA	NA
choline	rs10338	A	G	0.168428	0.202229	0.0472086	1.84e-05	2076	H3-3B	NA
choline	rs3733725	G	A	0.154148	-0.197729	0.0463722	2.01e-05	2076	SEMA6A	NA
choline	rs4429580	G	A	0.0924487	0.250751	0.0588123	2.01e-05	2076	ADK	Forced vital capacity、Forced expiratory volume in 1-second、Forced vital capacity, best measure
choline	rs927811	A	C	0.258911	-0.164524	0.0388083	2.24e-05	2076	MACROD2	Femoral neck mineral density
choline	rs11630160	G	A	0.150978	-0.199124	0.0470475	2.31e-05	2076	SLTM	NA
choline	rs13398317	T	C	0.27498	0.202876	0.0484277	2.8e-05	2076	AC097713.3	NA
choline	rs1867837	T	C	0.031967	0.421258	0.10072	2.88e-05	2076	MAP3K19	NA
choline	rs7834685	C	A	0.233188	0.175845	0.0421119	2.97e-05	2076	NA	NA
choline	rs1868767	A	G	0.0146895	1.84416	0.442421	3.07e-05	2076	PRH1	NA
choline	rs785857	G	A	0.412247	-0.148202	0.0356476	3.22e-05	2076	DOCK8	Mean platelet volume
choline	rs7775235	A	G	0.27103	0.168738	0.0406899	3.37e-05	2076	PDSS2	Mouth or teeth dental problems: dentures
choline	rs7850837	T	C	0.399524	-0.142489	0.0344666	3.56e-05	2076	NA	NA
choline	rs2167267	G	T	0.0621468	0.296423	0.0719571	3.8e-05	2076	EPDR1	NA
choline	rs10758216	G	C	0.401157	0.141155	0.0343865	4.04e-05	2076	ANXA2P2	NA
choline	rs2201409	A	G	0.178286	0.178391	0.0436188	4.32e-05	2076	SPEF2	NA
choline	rs9463493	G	A	0.255893	-0.157855	0.03863	4.38e-05	2076	GLYATL3	NA
choline	rs6467883	A	G	0.175909	-0.208167	0.0511491	4.71e-05	2076	CACNA2D1	NA
choline	rs11242519	G	A	0.131239	0.209951	0.0516079	4.74e-05	2076	NA	NA
choline	rs16904654	A	T	0.0284462	-0.490982	0.120731	4.77e-05	2076	KCNQ3	NA
carnitine	rs1171617	T	G	0.230228	-0.417521	0.0396267	5.87e-26	2076	SLC16A9	Serum urate、Height、Sitting height、Blood metabolite levels、Self-reported gout、Treatment with allopurinol、 Comparative height size at age 10、Trunk fat-free mass
carnitine	rs9879988	A	G	0.163268	0.239135	0.046672	3e-07	2076	XK	NA
carnitine	rs6959875	G	A	0.301445	0.270154	0.0546209	7.58e-07	2076	XK	NA
carnitine	rs6108228	T	G	0.405993	-0.175224	0.0372539	2.56e-06	2076	PLCB1	NA
carnitine	rs274554	C	T	0.15858	-0.210812	0.0460423	4.68e-06	2076	SLC22A5	Inflammatory bowel disease、Crohns disease combined control dataset、Eosinophil percentage of white cells、 Crohns disease、Eosinophil count、Sum eosinophil basophil counts、 Eosinophil percentage of granulocytes、 Neutrophil percentage of granulocytes
carnitine	rs11733138	G	A	0.345948	0.225106	0.0497689	6.1e-06	2076	CDC42P6	NA
carnitine	rs562672	T	C	0.366342	-0.233674	0.0521356	7.39e-06	2076	CDON/RP11-673E11.2	NA
carnitine	rs4656852	T	C	0.0534095	-0.507554	0.113868	8.3e-06	2076	SLAMF8/C1orf204	NA
carnitine	rs7606454	C	T	0.138628	0.234925	0.053084	9.62e-06	2076	NA	NA
carnitine	rs497281	C	A	0.235935	0.181564	0.041524	1.23e-05	2076	NA	NA
carnitine	rs9836934	G	T	0.198867	-0.196864	0.0451078	1.28e-05	2076	NA	NA
carnitine	rs6856402	G	A	0.499058	-0.147013	0.0339659	1.5e-05	2076	NA	NA
carnitine	rs3807852	G	A	0.329912	0.171501	0.0400392	1.84e-05	2076	ICA1	NA
carnitine	rs7203840	C	G	0.383897	-0.14746	0.0347223	2.17e-05	2076	NA	NA
carnitine	rs731034	T	C	0.147802	0.198076	0.0470203	2.52e-05	2076	COLEC11	NA
carnitine	rs2053244	T	G	0.635741	0.146219	0.0347456	2.57e-05	2076	RALYL	NA
carnitine	rs13400794	T	A	0.198744	0.182997	0.0435607	2.66e-05	2076	LINC01317	Amyotrophic lateral sclerosis、Amyotrophic lateral sclerosis
carnitine	rs7406506	G	A	0.36868	-0.208534	0.0499205	2.95e-05	2076	FAAP100	NA
carnitine	rs6043753	A	G	0.35832	-0.147863	0.0355228	3.15e-05	2076	NA	NA
carnitine	rs11658572	T	C	0.330658	0.235894	0.0566945	3.17e-05	2076	NA	NA
carnitine	rs17488979	T	C	0.0114176	1.50099	0.36101	3.21e-05	2076	ADAMTS12	NA
carnitine	rs10484239	C	A	0.123375	0.212046	0.0510849	3.31e-05	2076	NA	NA
carnitine	rs17836364	G	A	0.117714	-0.734416	0.177275	3.43e-05	2076	LILRA4	NA
carnitine	rs599951	C	T	0.202986	-0.174782	0.0422383	3.5e-05	2076	NA	NA
carnitine	rs7076851	A	G	0.0418984	-0.509061	0.123028	3.51e-05	2076	STK32C	NA
carnitine	rs2925002	C	T	0.442701	-0.141443	0.034483	4.1e-05	2076	NA	NA
carnitine	rs2296148	C	T	0.033124	0.401741	0.0981892	4.29e-05	2076	ERCC5	Treatment with ismn - isosorbide mononitrate
carnitine	rs3798408	C	T	0.0104725	0.771549	0.189689	4.75e-05	2076	DSE	NA
carnitine	rs13375160	T	C	0.148329	0.192181	0.0472706	4.79e-05	2076	NA	NA
betaine	rs6862283	T	C	0.305742	-0.192604	0.0361038	9.57e-08	2076	DMGDH	Sitting height、Height、Comparative height size at age 10
betaine	rs11742447	C	T	0.34453	0.245998	0.0505991	1.16e-06	2076	LINC02147	NA
betaine	rs11224038	C	T	0.0130014	-1.21068	0.250897	1.4e-06	2076	RP11-469N6.1	NA
betaine	rs10817686	T	C	0.470655	0.456095	0.0952419	1.68e-06	2076	TNC/TNFSF8	NA
betaine	rs10883712	T	G	0.403856	0.159156	0.0345198	4.02e-06	2076	NOLC1	Weight in females
betaine	rs10786317	A	G	0.437371	-0.158004	0.0345217	4.72e-06	2076	NRG3	NA
betaine	rs1868264	A	G	0.195369	0.192036	0.0420371	4.92e-06	2076	TRAF3IP1	Myasthenia gravis and other myoneural disorders
betaine	rs2879414	A	G	0.459427	-0.152593	0.0334364	5.03e-06	2076	MEX3C	NA
betaine	rs10178297	T	C	0.159669	0.206804	0.0459402	6.74e-06	2076	LINC01965	NA
betaine	rs11030909	C	A	0.0890405	-0.288461	0.0643217	7.3e-06	2076	FSHB	NA
betaine	rs358538	A	G	0.0546551	0.455873	0.102009	7.86e-06	2076	PDCD5	NA
betaine	rs2087307	T	G	0.25941	-0.171974	0.0386549	8.63e-06	2076	CLEC1A	NA
betaine	rs1328452	G	A	0.1329	0.216749	0.0501327	1.54e-05	2076	MGC27382/PTGFR	NKeff:%Kir (1); Kir+CD335- (CD2+CD335-CD158a+)、Hip circumference、Arm fat mass right
betaine	rs7333859	G	A	0.380834	0.177134	0.0410295	1.58e-05	2076	NA	NA
betaine	rs17099954	A	G	0.482372	0.144705	0.0335464	1.61e-05	2076	SRGAP1	NA
betaine	rs7449492	G	C	0.41138	0.156545	0.0364159	1.72e-05	2076	NA	NA
betaine	rs17606892	C	T	0.113677	0.229368	0.0534789	1.8e-05	2076	TBC1D1	NA
betaine	rs6956293	T	C	0.234032	-0.16973	0.0396827	1.89e-05	2076	EXOC4	Qualifications: college or university degree、Qualifications: A levels or as levels or equivalent、Years of educational attainment、Age completed full time education、Qualifications: none
betaine	rs8115215	G	C	0.0066071	2.22514	0.523711	2.15e-05	2076	NA	NA
betaine	rs182165	A	T	0.475674	-0.171199	0.0403386	2.2e-05	2076	NA	NA
betaine	rs11615707	A	T	0.126885	-0.216045	0.0509423	2.23e-05	2076	NA	NA
betaine	rs9627239	C	T	0.155832	-0.21446	0.0506379	2.28e-05	2076	NA	NA
betaine	rs2279534	A	C	0.0357292	0.38085	0.090164	2.4e-05	2076	DPP6	NA
betaine	rs298468	G	A	0.106593	0.227498	0.0539128	2.45e-05	2076	LINC00499	NA
betaine	rs7724650	G	A	0.475322	0.162331	0.0384755	2.45e-05	2076	LINC02998	NA
betaine	rs17392456	T	C	0.0839936	-0.52363	0.124328	2.53e-05	2076	NA	NA
betaine	rs1219426	T	C	0.0244906	-0.458701	0.109545	2.82e-05	2076	NA	NA
betaine	rs7465394	A	G	0.498678	-0.156095	0.0373504	2.93e-05	2076	LOC101929492/RP11-566H8.3	NA
betaine	rs10928063	A	G	0.477418	0.14871	0.0356407	3.01e-05	2076	KAZN	NA
betaine	rs3948659	A	G	0.0408449	-0.51642	0.1239	3.07e-05	2076	NA	NA
betaine	rs1923415	G	A	0.114293	0.218886	0.0528556	3.45e-05	2076	NA	NA
betaine	rs10081	C	T	0.0736817	0.26881	0.0653775	3.93e-05	2076	SIRT3	NA
betaine	rs1909823	T	C	0.117178	0.431784	0.105051	3.95e-05	2076	NA	NA
betaine	rs12366073	G	C	0.0240993	0.996822	0.242909	4.07e-05	2076	UBASH3B	NA
betaine	rs12637363	C	T	0.0624032	0.281823	0.0687086	4.1e-05	2076	GXYLT2	Cause of death: cardiomyopathy, unspecified
betaine	rs17351871	G	C	0.044278	0.398049	0.097135	4.17e-05	2076	NA	NA
betaine	rs7075837	G	A	0.370706	0.148377	0.0362265	4.21e-05	2076	NA	NA
betaine	rs7250261	G	C	0.445792	0.174127	0.0426221	4.4e-05	2076	NA	NA
betaine	rs13006343	C	T	0.0640372	0.280403	0.0687632	4.55e-05	2076	NA	NA
betaine	rs2305457	C	T	0.245211	-0.160352	0.0394588	4.83e-05	2076	HS1BP3	NA
betaine	rs2703825	C	A	0.153624	0.229804	0.0565907	4.89e-05	2076	NA	NA
betaine	rs6805982	A	T	0.0469725	-0.316537	0.0779962	4.94e-05	2076	NA	NA
